# Supplementary material for: Signalogs: Orthology-Based Identification of Novel Signaling Pathway Components in Three Metazoans
Source: PLoS One. 2011 May 3;6(5):e19240. doi: 10.1371/journal.pone.0019240 (PMC3086880; doi:10.1371/journal.pone.0019240)
Supplement: Table S1 — Predicted signaling pathway member proteins (signalogs). Protein names, species-specific identifiers, UniProt identifiers, and pathway annotations for all signalog proteins in the three investigated species. (XLS) [file pone.0019240.s001.xls]

## Sheet: List of signolog proteins
Abbreviations
S1	Unknown biochemical function
S2	Unknown biochemical function, known orthologs
S3	Known biochemical function
S4	Known biochemical function, known orthologs
S5	Known biochemical function, known orthologs, membership in one pathway known
C. elegans						D. melanogaster						H. sapiens
Name	WormBase ID	UniProt AC	Predicted pathways of protein	Category		Name	FlyBase ID	UniProt AC	Predicted pathways of protein	Category		Name	ENSEMBL ID	UniProt AC	Predicted pathways of protein	Category
C01B4.6	C01B4.6	Q9UAT6	NOTCH	S1		AP-50	CG7057	O62530	EGF/MAPK	S1		AOF1	ENSP00000297792	Q8NB78	NOTCH	S1
C02C6.3	C02C6.3	Q2XMZ4,Q93177	EGF/MAPK	S1		bon	CG5206	Q9VDK5,Q9U3Y7	TGF	S1		AP1M2	ENSP00000250244	Q9Y6Q5	EGF/MAPK	S1
C15C7.7	C15C7.7	Q18014	NOTCH	S1		CG10089	CG10089	Q8IQK1,Q8IQK0,Q9VU80	EGF/MAPK	S1		AP2A2	ENSP00000327694	O94973	NOTCH	S1
csnk-1	Y106G6E.6	Q8WQ99	WNT	S1		CG10535	CG10535	Q9VGK7	EGF/MAPK	S1		BMP2K	ENSP00000334836	Q9NSY1	NOTCH	S1
cst-1	F14H12.4	Q9NB31	EGF/MAPK	S1		CG10803	CG10803	Q9W4R7	IGF	S1		BMP8A	ENSP00000327440	Q7Z5Y6	TGF	S1
D1009.3	D1009.3	Q18914,Q7JP70	NOTCH	S1		CG12139	CG12139	Q9W343	WNT, HH	S1		KIFC3	ENSP00000368976	Q8N4N8	HH	S1
F08F8.7	F08F8.7	Q95ZW2	WNT	S1		CG12608	CG12608	Q9VXW3	EGF/MAPK	S1		NGAP	ENSP00000329961	Q9UJF2	EGF/MAPK	S1
F33G12.2	F33G12.2	Q19986	EGF/MAPK	S1		CG15436	CG15436	Q9VR05	WNT	S1		RASA2	ENSP00000286364	Q15283	EGF/MAPK	S1
F36A2.13	F36A2.13	O17858,P90864	HH, NHR	S1		CG17090	CG17090	Q9W0Q1	TGF	S1		RCOR1	ENSP00000262241	Q9UKL0	NOTCH	S1
F40A3.3	F40A3.3	O16264	EGF/MAPK	S1		CG17149	CG17149	Q59E36	NOTCH	S1		RHBDL3	ENSP00000269051	P58872	EGF/MAPK	S1
gck-2	ZC404.9	Q23290	EGF/MAPK	S1		CG17168	CG17168	Q9W5Q1	TGF	S1		SALL4	ENSP00000340501	Q9BXA9	EGF/MAPK, NHR	S1
gsp-1	F29F11.6	Q27497	TGF	S1		CG17233	CG17233	Q58CJ9,Q95SV7	EGF/MAPK, WNT	S1		TMED2	ENSP00000262225	Q15363	NOTCH	S1
M04F3.5	M04F3.5	Q95Y95	EGF/MAPK, HH	S1		CG1815	CG1815	Q8IMG3,Q9V9V5,Q7KRS9	TGF	S1		TRIM44	ENSP00000299413	Q96DX7	EGF/MAPK	S1
mak-2	C44C8.6	Q9TZ16	EGF/MAPK	S1		CG2839	CG2839	Q9VPS3	IGF	S1		ZCCHC6	ENSP00000311339	Q5VYS8	EGF/MAPK	S1
mnk-1	R166.5	Q8I113,Q22005	EGF/MAPK	S1		CG32133	CG32133	Q9VUB7,Q6C318	WNT, NOTCH	S1		ZnT-1	ENSP00000304030	Q9Y6M5	EGF/MAPK	S1
phg-1	F27E5.4	Q09553	HH	S1		CG32667	CG32667	Q8IR95	EGF/MAPK	S1		AUXILIN	ENSP00000378735	O75061	NOTCH	S2
ptd-2	F07C3.1	Q19153	HH	S1		CG33087	CG33087	Q9V383	NOTCH	S1		DTX2	ENSP00000305242	Q86UW9	NOTCH	S2
R106.2	R106.2	Q23033	EGF/MAPK	S1		CG33205	CG33205	Q7KUD8,Q86BH9	WNT	S1		NEURL2	ENSP00000361596	Q9BR09	NOTCH	S2
rack-1	K04D7.1	Q21215	IGF, JAK/STAT	S1		CG33505	CG10220	Q8MSW9	NOTCH	S1		PP-1B	ENSP00000351298	P62140	TGF	S2
rskn-2	C54G4.1	Q18846	EGF/MAPK	S1		CG33558	CG33558	A1Z6S0,A8DY50	EGF/MAPK, HH	S1		AACS	ENSP00000324842	Q49AJ4,Q49AC3,Q49AB9	EGF/MAPK	S3
sec-15	C28G1.3	Q18286	NOTCH	S1		CG34352	CG34352	A8JTM7	WNT, HH	S1		ABL2	ENSP00000339209	P42684	NOTCH	S3
tag-93	F25D1.1	Q19775,Q7JLJ3,A8WHR6	TGF	S1		CG3564	CG3564	Q9W4K0	NOTCH	S1		ANPRA	ENSP00000357669	P16066	WNT	S3
tap-1	C44H4.5	Q93375	EGF/MAPK	S1		CG4766	CG4766	Q9VFY2	TGF	S1		AP2M1	ENSP00000292807	Q96CW1	EGF/MAPK	S3
unc-94	C06A5.7	O01479	NOTCH	S1		CG4935	CG4935	Q9VJL9	EGF/MAPK	S1		APBA2	ENSP00000219865	Q99767	EGF/MAPK	S3
VZC374L.1	VZC374L.1	O01706	EGF/MAPK, JAK/STAT	S1		CG5732	CG5732	Q9VD44,Q8MR77	EGF/MAPK	S1		AQP8	ENSP00000219660	O94778	NOTCH	S3
W02C12.1	W02C12.1	P91526	NOTCH	S1		CG5830	CG5830	Q9VUX0,Q7YU53	TGF	S1		B3GL1	ENSP00000323479	O75752	NOTCH	S3
Y19D10A.4	Y19D10A.4	Q966D4	NOTCH	S1		CG6036	CG6036	Q9VBF9	TGF	S1		CASK	ENSP00000322727	O14936	EGF/MAPK	S3
Y37E3.13	Y37E3.13	Q9BKU0	EGF/MAPK	S1		CG6180	CG6180	Q9VK60	EGF/MAPK	S1		DLK1	ENSP00000331081	P80370	NOTCH	S3
Y47D3A.22	Y47D3A.22	Q9U2C5	NOTCH	S1		CG6234	CG6234	Q960I9	EGF/MAPK	S1		DTX3	ENSP00000338050	Q8N9I9	NOTCH	S3
Y54F10BM.13	Y54F10BM.13	Q95XK5	EGF/MAPK	S1		CG6792	CG6792	Q95TH6,Q9VKC4	EGF/MAPK, WNT, NHR	S1		EPN1	ENSP00000085079	Q9Y6I3	NOTCH	S3
Y66H1B.2	Y66H1B.2	Q3V5H2	EGF/MAPK	S1		CG7097	CG7097	A1ZBH7,A1ZBH8	EGF/MAPK	S1		E-Tmod	ENSP00000259365	P28289	NOTCH	S3
Y73B6BL.21	Y73B6BL.21	Q9GUF5	WNT	S1		CG7630	CG7630	Q9VVG5	TGF	S1		EXOC6	ENSP00000360607	Q8TAG9	NOTCH	S3
arx-2	K07C5.1	P53489	TGF	S2		CG9932	CG9932	Q9VK42	NOTCH	S1		EXT2	ENSP00000342656	Q93063	HH	S3
bath-43	T16H12.5	P34568	HH	S2		flfl	CG9351	Q8MSW1,Q8MSX6,Q9VFS5	IGF	S1		EXTL3	ENSP00000220562	O43909	HH	S3
F56F10.3	F56F10.3	Q20893	HH	S2		kek2	CG4977	Q9VKG1	EGF/MAPK	S1		FAT	ENSP00000260147	Q14517	WNT	S3
grd-1	R08B4.1	Q7YXC8,Q21835	HH	S2		kek3	CG4192	Q9V430	EGF/MAPK	S1		GNAZ	ENSP00000248996	P19086	EGF/MAPK	S3
hhat-1	ZC101.3	Q7YSJ3	EGF/MAPK, HH	S2		Lerp	CG31072	Q8IMR0,Q8IMR1	IGF	S1		GPC5	ENSP00000366267	P78333	WNT, HH	S3
hhat-2	Y57G11C.17	O18241	EGF/MAPK, HH	S2		lethal(1)G0269	CG1696	Q9VRG7	TGF	S1		GPR145	ENSP00000281806	Q969V1	EGF/MAPK	S3
hog-1	W06B11.4	Q23193	HH	S2		lkb1	CG9374	Q8T9L5,Q9VFS7	EGF/MAPK, WNT	S1		INSRR	ENSP00000265213	P14616	IGF	S3
mtk-1	B0414.7	Q960A2	EGF/MAPK	S2		mib2	CG17492	Q9VJ14	NOTCH	S1		KCNN3	ENSP00000271915	Q9UGI6	WNT	S3
nsh-1	F20H11.2	O01737	NOTCH	S2		NepYr	CG5811	P25931	EGF/MAPK	S1		KRIT1	ENSP00000344668	O00522	IGF	S3
ptc-1	ZK675.1	Q09614	HH	S2		niki	CG10951	Q9VC32	WNT	S1		Lin7B	ENSP00000221459	Q9HAP6	EGF/MAPK	S3
ptc-3	Y110A2AL.8	Q6AW15,Q6AW16	HH	S2		Ptp4E	CG6899	Q9W4F5,Q8IRS0,Q24495	EGF/MAPK	S1		MAB21L1	ENSP00000369251	Q13394	TGF	S3
qua-1	T05C12.10	Q21535	HH	S2		rab23	CG2108	Q9VNG6	HH	S1		MLL2	ENSP00000301067	O14686	TGF	S3
shc-1	F54A5.3	Q9TYT3	EGF/MAPK	S2		Rack1	CG7111	O18640	IGF, JAK/STAT	S1		MTA3	ENSP00000282366	Q9BTC8	EGF/MAPK	S3
sta-1	Y51H4A.17	Q9NAD6	JAK/STAT	S2		Ror	CG4926	Q24488	WNT, TGF	S1		MUC17	ENSP00000302716	Q8TDH7	EGF/MAPK, WNT	S3
tag-68	F37D6.6	Q9N638	EGF/MAPK, TGF	S2		Set	CG4299	P53997	NOTCH	S1		MYCBP2	ENSP00000349892	O75592	EGF/MAPK	S3
tig-2	F39G3.8	O16273	TGF	S2		SP1070	CG9138	Q9VM55	NOTCH	S1		NDST1	ENSP00000261797	P52848	HH	S3
wrt-1	ZK1290.12	Q94128	HH	S2		veli	CG7662	Q9VBY7,Q8IMT8	EGF/MAPK	S1		PINC	ENSP00000337598	P48059	TGF	S3
apa-2	T20B5.1	Q22601	NOTCH	S3		wnd	CG8789	Q9VW24	EGF/MAPK	S1		PTPRB	ENSP00000261266	P23467	EGF/MAPK	S3
aqp-6	C32C4.2	Q18352	NOTCH	S3		Wnt6	CG4969	Q9VM26	WNT	S1		RPE	ENSP00000352401	Q96AT9	WNT	S3
cdc-42	R07G3.1	Q05062	EGF/MAPK, IGF	S3		mts	CG7109	P23696	EGF/MAPK, WNT	S2		SET	ENSP00000361773	Q01105	NOTCH	S3
che-14	F56H1.1	O76372	HH	S3		SH3PX1	CG6757	Q9NCC3	EGF/MAPK	S2		SOS2	ENSP00000216373	Q07890	EGF/MAPK	S3
crb-1	F11C7.4	Q19350	NOTCH	S3		Sur-8	CG5407	Q86PB5,Q8MQM0	EGF/MAPK	S2		SS2R	ENSP00000350198	P30874	EGF/MAPK	S3
cul-1	D2045.6	Q17389	HH	S3		14-3-3zeta	CG17870	P29310	WNT	S3		STK24	ENSP00000365716	Q9Y6E0	WNT	S3
cul-3	Y108G3AL.1	Q17391	HH	S3		AcCoAS	CG9390	Q9VP61	EGF/MAPK	S3		TRAF3IP1	ENSP00000362424	Q8TDR0	IGF	S3
dnj-25	W07A8.3	O62397	NOTCH	S3		AP-47	CG9388	O62531	EGF/MAPK	S3		UGDH	ENSP00000319501	O60701	HH	S3
dyc-1	C33G3.1	Q8STF6	WNT, TGF, NOTCH	S3		Arp14D	CG9901	P45888,Q9VXF3	TGF	S3		YWHAB	ENSP00000361930	P31946	WNT	S3
grk-1	F19C6.1	Q09537	HH	S3		CadN	CG7100	O15943	WNT	S3		EDD1	ENSP00000220959	O95071	HH	S4
hpk-1	F20B6.8	Q8MQ70,Q19632,Q8MQ69	TGF	S3		Caki	CG6703	Q24210	EGF/MAPK	S3		FZD10	ENSP00000229030	Q9ULW2	WNT	S4
kin-18	T17E9.1	P46549	EGF/MAPK	S3		CG5110	CG5110	Q9VJD2	EGF/MAPK	S3		FZD2	ENSP00000323901	Q14332	WNT	S4
klp-20	Y50D7A.6	Q965T6	HH	S3		cher	CG3937	Q7KSF4,Q9VEN1,Q9GQV1,Q9GQV2,Q7KKC2	EGF/MAPK	S3		FZD6	ENSP00000351605	O60353	WNT	S4
lrp-1	F29D11.1	Q04833	WNT, HH	S3		Df31	CG2207	O16043	EGF/MAPK	S3		KIF7	ENSP00000300053	Q2M1P5	HH	S4
par-4	Y59A8B.14	Q9GN62	EGF/MAPK, WNT	S3		DLP	CG9537	Q9VMD0	EGF/MAPK, TGF	S3		PIK3R2	ENSP00000222254	O00459	IGF	S4
pkc-2	E01H11.1	Q19024	EGF/MAPK	S3		eIF-4E	CG4035	P48598	EGF/MAPK, TGF	S3		PORCN	ENSP00000322304	Q9H237	WNT	S4
rab-11.1	F53G12.1	O01803	NOTCH	S3		Ga49B	CG17759	P23625	EGF/MAPK	S3		SEL1L	ENSP00000337053	Q9UBV2	NOTCH	S4
ran-5	R12C12.2	Q21961	WNT	S3		Gyc76C	CG8742	Q1PQ20	WNT	S3		WNT2B	ENSP00000358700	Q93097	WNT	S4
rbx-1	ZK287.5	Q23457	HH	S3		hiw	CG32592	Q9NB71	EGF/MAPK	S3		WNT3	ENSP00000225512	P56703	WNT	S4
rib-1	F12F6.3	O01704	HH	S3		Hrs	CG2903	Q960X8	TGF	S3		WNT5B	ENSP00000308887	Q9H1J7	WNT	S4
rib-2	K01G5.6	O01705	HH	S3		lack	CG4943	Q9V853	WNT, TGF	S3		WNT7B	ENSP00000341032	P56706	WNT	S4
rsks-1	Y47D3A.16	Q9NAH6	IGF	S3		MAPk-Ak2	CG3086	P49071	EGF/MAPK	S3		WNT9A	ENSP00000272164	O14904	WNT	S4
scpl-1	B0379.4	Q8T3G3,Q8T3G2,A5Z2W8	TGF	S3		Mkp	CG34099	Q9NGL1	EGF/MAPK	S3		WNT9B	ENSP00000290015	O14905	WNT	S4
scpl-2	F45E12.1	Q20432	TGF	S3		mpk2	CG5475	O62618	EGF/MAPK	S3		MARK2	ENSP00000265458	Q7KZI7	EGF/MAPK, WNT	S5
smo-1	K12C11.2	P55853	TGF	S3		msn	CG16973	Q7M3J7,Q9W002,Q7KV88,Q7KV89,Q7KV90	EGF/MAPK	S3
sqv-4	F29F11.1	Q19905	HH	S3		NetB	CG10521	Q24568	NOTCH	S3
arr-1	F53H8.2	P51485	EGF/MAPK, WNT, IGF, NOTCH, HH	S4		Pcaf	CG4107	O76216,Q9VTZ1	TGF	S3
dsl-4	F16B12.2	Q93519	NOTCH	S4		Pk92B	CG4720	Q9VDS9	EGF/MAPK	S3
F10D7.5	F10D7.5	Q7JP67,Q7JP66	NOTCH	S4		Pkc53E	CG6622	P05130	EGF/MAPK	S3
gpn-1	F59D12.4	O17900	WNT, HH	S4		pll	CG5974	Q05652	EGF/MAPK, JAK/STAT	S3
hst-1	F08B4.6	Q19197,Q966W3,Q966W4,Q966W5,Q966W6	HH	S4		Posh	CG4909	Q7K4D1,Q9NHP2	EGF/MAPK	S3
kin-1	ZK909.2	O18310,O18311,P21137	EGF/MAPK, HH, WNT	S4		Pp4-19C	CG32505	O76932	IGF	S3
lin-23	K10B2.1	Q09990	WNT, TGF, HH	S4		PR2	CG3969	Q9I7F7	EGF/MAPK	S3
num-1	T03D8.1	Q9XTY6	NOTCH	S4		Ptp61F	CG9181	Q9W0G1,Q8IRH4	IGF, JAK/STAT	S3
pak-1	C09B8.7	Q17850	EGF/MAPK	S4		S6kII	CG17596	Q24496,Q9VR61	EGF/MAPK	S3
ptp-2	F59G1.5	Q21055	EGF/MAPK, IGF, JAK/STAT	S4		Sir2	CG5216	O96505,Q9VK34	TGF, IGF	S3
tig-3	Y46E12BL.1	Q965N9	TGF	S4		smt3	CG4494	O97102	TGF	S3
unc-97	F14D12.2	P50464	TGF	S4		Socs16D	CG8146	Q9VX18	IGF, JAK/STAT	S3
wwp-1	Y65B4BR.4	Q95XU3,Q9N2Z7	TGF, NOTCH	S5		Tao-1	CG14217	Q0KHQ5,Q8IQW6	EGF/MAPK	S3
						tws	CG6235	P36872	EGF/MAPK	S3
						Aplip1	CG1200	Q9W0K0	EGF/MAPK	S4
						Mekk1	CG7717	Q9VE37	EGF/MAPK	S4
						p38b	CG7393	O61443	EGF/MAPK, JAK/STAT, WNT, TGF	S5
