# Supplementary material for: Signalogs: Orthology-Based Identification of Novel Signaling Pathway Components in Three Metazoans
Source: PLoS One. 2011 May 3;6(5):e19240. doi: 10.1371/journal.pone.0019240 (PMC3086880; doi:10.1371/journal.pone.0019240)
Supplement: Table S2 — List of human signalog proteins and their drug target relevances. (1) Current drug target proteins and their signaling roles predicted in the current paper. (2) Predicted pathway annotations and further properties of proteins that are possible novel drug targets. (XLS) [file pone.0019240.s002.xls]

## Sheet: list and properties
List of signalog proteins and their drug target relevance
Signalog	Protein ID	UniProt	DrugBank	Cellular component (GO_CC)	Molecular function (GO_MF)	INTERPRO domain	Disease-releatedness (OMIM, GAD)	Drug target relevance score
Protein name	Ensembl protein ID	UniProt ID	Is this protein a drug target? 1: yes, 0: no.	In the plasma membrane? 1: yes, 0: no, x: no data.	Catalytic enzyme? 1: yes, 0: no, x: no data.	Does this protein have a kinase domain? 1: yes, 0: no, x: no data.	Is this protein related to a disease? 1: yes, 0: no, x: no data.	Number of properties
ANPRA	ENSP00000357669	P16066	1	1	1	1	1	4
CASK	ENSP00000322727	O14936	1	1	1	1	1	4
INSRR	ENSP00000265213	P14616	0	1	1	1	0	3
MARK2	ENSP00000265458	Q7KZI7	0	1	1	1	x	3
B3GL1	ENSP00000323479	O75752	0	0	1	0	1	2
GNAZ	ENSP00000248996	P19086	0	1	1	0	0	2
ABL2	ENSP00000339209	P42684	1	0	1	1	x	2
STK24	ENSP00000365716	Q9Y6E0	0	0	1	1	0	2
UGDH	ENSP00000319501	O60701	1	0	1	0	1	2
AP2A2	ENSP00000327694	O94973	0	1	0	0	1	2
AQP8	ENSP00000219660	O94778	0	1	0	0	1	2
AUXILIN	ENSP00000378735	O75061	0	0	1	0	1	2
BMP2K	ENSP00000334836	Q9NSY1	0	0	1	1	0	2
EDD1	ENSP00000220959	O95071	0	0	1	0	1	2
FZD6	ENSP00000351605	O60353	0	1	0	0	1	2
PIK3R2	ENSP00000222254	O00459	0	0	1	0	1	2
PTPRB	ENSP00000261266	P23467	0	1	1	0	0	2
YWHAB	ENSP00000361930	P31946	0	1	1	0	0	2
NDST1	ENSP00000261797	P52848	1	0	1	0	0	1
AOF1	ENSP00000297792	Q8NB78	0	0	1	0	0	1
AP1M2	ENSP00000250244	Q9Y6Q5	0	1	0	0	0	1
AP2M1	ENSP00000292807	Q96CW1	0	1	0	0	0	1
DLK1	ENSP00000331081	P80370	0	0	0	0	1	1
EPN1	ENSP00000085079	Q9Y6I3	0	1	0	0	x	1
E-Tmod	ENSP00000259365	P28289	0	0	1	0	0	1
EXT2	ENSP00000342656	Q93063	0	0	1	0	0	1
FAT	ENSP00000260147	Q14517	0	1	0	0	0	1
FZD10	ENSP00000229030	Q9ULW2	0	1	0	0	0	1
FZD2	ENSP00000323901	Q14332	0	1	0	0	0	1
GPC5	ENSP00000366267	P78333	0	1	0	0	x	1
GPR145	ENSP00000281806	Q969V1	0	1	0	0	0	1
KCNN3	ENSP00000271915	Q9UGI6	0	1	0	0	0	1
KRIT1	ENSP00000344668	O00522	0	0	0	0	1	1
Lin7B	ENSP00000221459	Q9HAP6	0	1	0	0	0	1
MLL2	ENSP00000301067	O14686	0	0	0	0	1	1
MYCBP2	ENSP00000349892	O75592	0	0	0	0	1	1
NEURL2	ENSP00000361596	Q9BR09	0	1	0	0	0	1
PINC	ENSP00000337598	P48059	0	1	0	0	0	1
PORCN	ENSP00000322304	Q9H237	0	0	1	0	0	1
PP-1B	ENSP00000351298	P62140	0	0	1	0	x	1
RPE	ENSP00000352401	Q96AT9	0	0	1	0	x	1
SS2R	ENSP00000350198	P30874	0	1	0	0	0	1
TMED2	ENSP00000262225	Q15363	0	1	0	0	0	1
WNT3	ENSP00000225512	P56703	0	0	0	0	1	1
WNT7B	ENSP00000341032	P56706	0	0	0	0	1	1
WNT9A	ENSP00000272164	O14904	0	0	0	0	1	1
WNT9B	ENSP00000290015	O14905	0	0	0	0	1	1
ZCCHC6	ENSP00000311339	Q5VYS8	0	0	1	0	0	1
ZnT-1	ENSP00000304030	Q9Y6M5	0	1	0	0	x	1
AACS	ENSP00000324842	Q49AJ4,Q49AC3,Q49AB9	0	x	x	x	x	0
APBA2	ENSP00000219865	Q99767	0	0	0	0	0	0
BMP8A	ENSP00000327440	Q7Z5Y6	0	0	0	0	0	0
DTX2	ENSP00000305242	Q86UW9	0	0	0	0	0	0
DTX3	ENSP00000338050	Q8N9I9	0	0	0	0	x	0
EXOC6	ENSP00000360607	Q8TAG9	0	0	0	0	0	0
EXTL3	ENSP00000220562	O43909	0	x	x	x	x	0
KIF7	ENSP00000300053	Q2M1P5	0	x	x	x	x	0
KIFC3	ENSP00000368976	Q8N4N8	0	0	0	0	x	0
MAB21L1	ENSP00000369251	Q13394	0	0	0	0	0	0
MTA3	ENSP00000282366	Q9BTC8	0	0	0	0	0	0
MUC17	ENSP00000302716	Q8TDH7	0	0	0	0	0	0
NGAP	ENSP00000329961	Q9UJF2	0	0	0	0	x	0
RASA2	ENSP00000286364	Q15283	0	0	0	0	0	0
RCOR1	ENSP00000262241	Q9UKL0	0	0	0	0	0	0
RHBDL3	ENSP00000269051	P58872	0	0	0	0	0	0
SALL4	ENSP00000340501	Q9BXA9	0	0	0	0	0	0
SEL1L	ENSP00000337053	Q9UBV2	0	0	0	0	x	0
SET	ENSP00000361773	Q01105	0	0	0	0	0	0
SOS2	ENSP00000216373	Q07890	0	0	0	0	x	0
TRAF3IP1	ENSP00000362424	Q8TDR0	0	0	0	0	0	0
TRIM44	ENSP00000299413	Q96DX7	0	0	0	0	0	0
WNT2B	ENSP00000358700	Q93097	0	0	0	0	0	0
WNT5B	ENSP00000308887	Q9H1J7	0	0	0	0	0	0
